# Supplementary material for: Complete genome reveals genetic repertoire and potential metabolic strategies involved in lignin degradation by environmental ligninolytic Klebsiella variicola P1CD1
Source: PLoS One. 2020 Dec 22;15(12):e0243739. doi: 10.1371/journal.pone.0243739 (PMC7755216; doi:10.1371/journal.pone.0243739)
Supplement: S1 Table — (XLSX) [file pone.0243739.s007.xlsx]

## Sheet: TABELONA_ORGANIZADA_GENOMA_COMP
	ENZYME CLASS	KEYWORD	LIGNINOLITHIC ENZYMES	EC NUMBER	FEATURE_ID	LOCATION	START	END
EXTRACELLULAR ENZYMES (LEMs and LDAs)	Oxidoreductase	Peroxidase	Predicted outer membrane lipoprotein YfeY, Encapsulating Protein for DyP	EC 1.11.1.19	fig|640131.64.peg.1417	1460382_1460957	1460382	1460957
			Predicted dye-decolorizing peroxidase (DyP), YfeX-like subgroup		fig|640131.64.peg.1418	1461052_1461951	1461052	1461951
			Catalase-peroxidase KatG	EC 1.11.1.21	fig|640131.64.peg.2757	2798821_2796644	2798821	2796644
		Oxidase	Multicopper polyphenol oxidase: FIG00003370	EC 1.10.3.2	fig|640131.64.peg.1284	1309906_1310637	1309906	1310637
					fig|640131.64.peg.2392	2449981_2450742	2449981	2450742
			Blue copper oxidase CueO precursor		fig|640131.64.peg.4635	4735893_4734283	4735893	4734283
			Copper-binding protein		fig|640131.64.peg.4909	5038157_5038504	5038157	5038504
			FAD linked oxidase/Vanillyl-alcohol oxidase (AA4)	EC 1.1.3.38	fig|640131.64.peg.2005	2034636_2033194	2034636	2033194
			Glucose-methanol-choline - GMC - oxidoreductase/Pyranose oxidase (AA3)	EC 1.1.3.10	fig|640131.64.peg.1238	1260675_1259176	1260675	1259176
		Reductase	Multimeric flavodoxin WrbA (AA6)	-	fig|640131.64.peg.1915	1957538_1956990	1957538	1956990
		Dehydrogenase	Gluconate 2-dehydrogenase, membrane-bound, flavoprotein (AA3)	EC 1.1.99.3	fig|640131.64.peg.2444	2508929_2510713	2508929	2510713
			Choline Dehydrogenase (AA3)	EC 1.1.99.1	fig|640131.64.peg.4154	4238784_4240448	4238784	4240448
			NAD(P)H dehydrogenase (quinone), Type IV (AA6)	EC 1.6.5.2	fig|640131.64.peg.3707	3743824_3744420	3743824	3744420
			Alcohol dehydrogenase	EC 1.1.1.1	fig|640131.64.peg.290	319728_318535	319728	318535
					fig|640131.64.peg.775	791591_790428	791591	790428
					fig|640131.64.peg.2017	2046531_2047490	2046531	2047490
					fig|640131.64.peg.4820	4941041_4940019	4941041	4940019
					fig|640131.64.peg.4888	5010033_5011214	5010033	5011214
					fig|640131.64.peg.121	124548_123499	124548	123499
					fig|640131.64.peg.2549	2609044_2608028	2609044	2608028
					fig|640131.64.peg.2723	2768567_2767557	2768567	2767557
					fig|640131.64.peg.2973	3012372_3013520	3012372	3013520
					fig|640131.64.peg.4951	5086969_5087988	5086969	5087988
		Superoxide	Superoxide dismutase [Fe]	EC 1.15.1.1	fig|640131.64.peg.2572	2627974_2627393	2627974	2627393
			Superoxide dismutase [Cu-Zn] precursor		fig|640131.64.peg.2582	2634923_2635444	2634923	2635444
			Superoxide dismutase [Mn]		fig|640131.64.peg.5395	5578435_5577815	5578435	5577815
		Monooxygenase	Vanillate O-demethylase oxygenase	EC 1.14.13.82	fig|640131.64.peg.2502	2562254_2561286	2562254	2561286
					fig|640131.64.peg.2938	2981881_2982918	2981881	2982918
					fig|640131.64.peg.2939	2982930_2983904	2982930	2983904
	Transferase	Glutathione S-transferase	Glutathione S-transferase	EC 2.5.1.18	fig|640131.64.peg.208	213932_214540	213932	214540
					fig|640131.64.peg.291	319780_320442	319780	320442
					fig|640131.64.peg.784	799079_798213	799079	798213
					fig|640131.64.peg.1604	1610879_1610250	1610879	1610250
					fig|640131.64.peg.2594	2646794_2646189	2646794	2646189
					fig|640131.64.peg.2808	2858444_2859058	2858444	2859058
					fig|640131.64.peg.3869	3927833_3928459	3927833	3928459
					fig|640131.64.peg.5168	5314400_5313732	5314400	5313732
			Glutathione S-transferase, omega		fig|640131.64.peg.635	655798_654812	655798	654812
			Glutathione S-transferase, theta		fig|640131.64.peg.2686	2729664_2730281	2729664	2730281
			Probable glutathione S-transferase, YfcF homolog		fig|640131.64.peg.1605	1611070_1611714	1611070	1611714
			Probable glutathione s-transferase protein		fig|640131.64.peg.4147	4231417_4230812	4231417	4230812
			Uncharacterized glutathione S-transferase-like protein		fig|640131.64.peg.4505	4595524_4596162	4595524	4596162
		Methyltransferase	O-methyltransferase (Possible DesA)	-	fig|640131.64.peg.3159	3199831_3200490	3199831	3200490
	Lyase	Carbon-sulfur	Possible glyoxylase family protein (Lactoylglutathione lyase)	EC 4.4.1.5	fig|640131.64.peg.2545	2605611_2605228	2605611	2605228
			Lactoylglutathione lyase		fig|640131.64.peg.2577	2631697_2631290	2631697	2631290
			Glyoxalase/bleomycin resistance protein/dioxygenase		fig|640131.64.peg.2714	2758838_2758401	2758838	2758401
			Glyoxalase family protein		fig|640131.64.peg.1227	1246534_1247454	1246534	1247454
					fig|640131.64.peg.2423	2482847_2482452	2482847	2482452
					fig|640131.64.peg.4404	4491483_4491118	4491483	4491118
	SUBCATEGORY	SUBSYSTEM	ROLE	EC NUMBER	FEATURE_ID	LOCATION
INTRACELLULAR ENZYMES (PRESENT IN SUBSYSTEMS)	Peripheral Pathways for Catabolism of Aromatic Compounds	Quinate degradation	Shikimate 5-dehydrogenase I alpha	EC 1.1.1.25	fig|640131.64.peg.481	501154_501972	501154	501972
					fig|640131.64.peg.2379	2436871_2437707	2436871	2437707
					fig|640131.64.peg.4378	4466023_4466844	4466023	4466844
			Shikimate 5-dehydrogenase I gamma		fig|640131.64.peg.5236	5380758_5381567	5380758	5381567
			Shikimate/quinate 5-dehydrogenase I beta	EC 1.1.1.282	fig|640131.64.peg.4695	4803219_4804082	4803219	4804082
			Quinate/shikimate dehydrogenase [Pyrroloquinoline-quinone]	EC 1.1.5.8	fig|640131.64.peg.2316	2373870_2376299	2373870	2376299
					fig|640131.64.peg.2617	2667996_2665624	2667996	2665624
			3-dehydroquinate dehydratase II	EC 4.2.1.10	fig|640131.64.peg.497	521303_520851	521303	520851
			3-dehydroquinate dehydratase I		fig|640131.64.peg.4697	4805338_4806093	4805338	4806093
		Benzoate degradation	Benzoate transport protein	-	fig|640131.64.peg.2634	2684489_2683323	2684489	2683323
			Benzoate 1,2-dioxygenase alpha subunit	EC 1.14.12.10	fig|640131.64.peg.2704	2747387_2748769	2747387	2748769
			Benzoate 1,2-dioxygenase beta subunit		fig|640131.64.peg.2705	2748769_2749254	2748769	2749254
			Benzoate 1,2-dioxygenase, ferredoxin reductase component		fig|640131.64.peg.2706	2749264_2750280	2749264	2750280
			1,2-dihydroxycyclohexa-3,5-diene-1-carboxylate dehydrogenase	EC 1.3.1.25	fig|640131.64.peg.2707	2750290_2751063	2750290	2751063
			Benzoylformate decarboxylase	EC 4.1.1.7	fig|640131.64.peg.3033	3067383_3065689	3067383	3065689
		4-Hydroxybenzoate degradation	p-hydroxybenzoate hydroxylase	EC 1.14.13.2	fig|640131.64.peg.4804	4923769_4922585	4923769	4922585
			4-hydroxybenzoate transporter	-	fig|640131.64.peg.2391	2448718_2449914	2448718	2449914
					fig|640131.64.peg.240	250849_249494	250849	249494
					fig|640131.64.peg.4383	4471442_4472806	4471442	4472806
	Anaerobic Degradation of Aromatic Compounds	Hydroxyaromatic decarboxylase family	Hydroxyaromatic non-oxidative decarboxylase protein B	EC 4.1.1.-	fig|640131.64.peg.1091	1110840_1111433	1110840	1111433
			Hydroxyaromatic non-oxidative decarboxylase protein C		fig|640131.64.peg.1092	1111433_1112860	1111433	1112860
			Hydroxyaromatic non-oxidative decarboxylase protein D		fig|640131.64.peg.1093	1112871_1113107	1112871	1113107
	Metabolism of Central Aromatic Intermediates	Catechol branch of beta-ketoadipate pathway/Protocatechuate branch of beta-ketoadipate pathway	Catechol 1,2-dioxygenase	EC 1.13.11.1	fig|640131.64.peg.2703	2746351_2747277	2746351	2747277
			Muconate cycloisomerase	EC 5.5.1.1	fig|640131.64.peg.2701	2744860_2745978	2744860	2745978
					fig|640131.64.peg.3468	3516169_3517269	3516169	3517269
			Muconolactone isomerase	EC 5.3.3.4	fig|640131.64.peg.2702	2745991_2746281	2745991	2746281
			Beta-ketoadipate enol-lactone hydrolase	EC 3.1.1.24	fig|640131.64.peg.3091	3128890_3128123	3128890	3128123
			Succinyl-CoA:3-ketoacid-coenzyme A transferase subunit A	EC 2.8.3.5	fig|640131.64.peg.2481	2544381_2543674	2544381	2543674
			Succinyl-CoA:3-ketoacid-coenzyme A transferase subunit B		fig|640131.64.peg.2480	2543672_2543016	2543672	2543016
			3-oxoadipate CoA-transferase subunit A	EC 2.8.3.6	fig|640131.64.peg.3095	3132808_3132122	3132808	3132122
			3-oxoadipate CoA-transferase subunit B		fig|640131.64.peg.3094	3132111_3131455	3132111	3131455
			Mandelate racemase/muconate lactonizing enzyme, C-terminal domain protein	EC 5.1.2.2	fig|640131.64.peg.1775	1795421_1796575	1795421	1796575
			Pca regulon regulatory protein PcaR	-	fig|640131.64.peg.2699	2744604_2743807	2744604	2743807
					fig|640131.64.peg.3096	3132978_3133784	3132978	3133784
			Protocatechuate 3,4-dioxygenase alpha chain	EC 1.13.11.3	fig|640131.64.peg.2620	2670012_2669392	2670012	2669392
			Protocatechuate 3,4-dioxygenase beta chain		fig|640131.64.peg.2621	2670749_2670009	2670749	2670009
			3-carboxy-cis,cis-muconate cycloisomerase	EC 5.5.1.2	fig|640131.64.peg.3092	3130232_3128880	3130232	3128880
			3-ketoacyl-CoA thiolase@Acetyl-CoA acetyltransferase	EC 2.3.1.16/EC 2.3.1.9	fig|640131.64.peg.930	939965_941131	939965	941131
					fig|640131.64.peg.1566	1573830_1575140	1573830	1575140
					fig|640131.64.peg.2479	2543006_2541825	2543006	2541825
					fig|640131.64.peg.3149	3189165_3187960	3189165	3187960
					fig|640131.64.peg.5286	5452073_5453236	5452073	5453236
			3-oxoadipyl-CoA thiolase@3-oxo-5,6-dehydrosuberyl-CoA thiolase	EC 2.3.1.174/EC 2.3.1.223	fig|640131.64.peg.3168	3211419_3210214	3211419	3210214
			4-carboxymuconolactone decarboxylase	EC 4.1.1.44	fig|640131.64.peg.876	892692_892489	892692	892489
					fig|640131.64.peg.877	893293_892763	893293	892763
					fig|640131.64.peg.2523	2582398_2583174	2582398	2583174
					fig|640131.64.peg.2957	2998616_2998936	2998616	2998936
					fig|640131.64.peg.3090	3128133_3127744	3128133	3127744
					fig|640131.64.peg.5377	5558876_5559250	5558876	5559250
		4-Hydroxyphenylacetic acid catabolic pathway	Homoprotocatechuate degradative operon repressor	-	fig|640131.64.peg.4834	4955533_4955093	4955533	4955093
			5-carboxymethyl-2-oxo-hex-3- ene-1,7-dioate decarboxylase	EC 4.1.1.68	fig|640131.64.peg.4835	4955821_4956453	4955821	4956453
			2-hydroxyhepta-2,4-diene-1,7-dioate isomerase	EC 5.3.3.-	fig|640131.64.peg.4836	4956450_4957214	4956450	4957214
			5-carboxymethyl-2-hydroxymuconate semialdehyde dehydrogenase	EC 1.2.1.60	fig|640131.64.peg.4837	4957211_4958677	4957211	4958677
			3,4-dihydroxyphenylacetate 2,3-dioxygenase	EC 1.13.11.15	fig|640131.64.peg.4838	4958679_4959536	4958679	4959536
			4-hydroxyphenylacetate symporter, major facilitator superfamily (MFS)	-	fig|640131.64.peg.4842	4961759_4963135	4961759	4963135
			Transcriptional activator of 4-hydroxyphenylacetate 3-monooxygenase operon, XylS/AraC Family		fig|640131.64.peg.4843	4963145_4964035	4963145	4964035
			4-hydroxyphenylacetate 3-monooxygenase	EC 1.14.14.9	fig|640131.64.peg.4844	4964261_4965823	4964261	4965823
			4-hydroxyphenylacetate 3-monooxygenase, reductase component	EC 1.6.8.-	fig|640131.64.peg.4845	4965843_4966355	4965843	4966355
		Central meta-cleavage pathway of aromatic compound degradation	5-carboxymethyl-2-hydroxymuconate delta-isomerase	EC 5.3.3.10	fig|640131.64.peg.4839	4959546_4959926	4959546	4959926
			2-oxo-hepta-3-ene-1,7-dioic acid hydratase	EC 4.2.-.-	fig|640131.64.peg.4840	4960035_4960838	4960035	4960838
			4-oxalomesaconate tautomerase	EC 5.3.2.8	fig|640131.64.peg.96	99101_100186	99101	100186
			2-keto-4-pentenoate hydratase/2-oxohepta-3-ene-1,7-dioic acid hydratase (catechol pathway)	EC 4.2.1.80	fig|640131.64.peg.1229	1247791_1248774	1247791	1248774
			2-keto-4-pentenoate hydratase		fig|640131.64.peg.2388	2445880_2446686	2445880	2446686
			2-hydroxymuconic semialdehyde hydrolase	EC 3.7.1.9	fig|640131.64.peg.2767	2809767_2810759	2809767	2810759
			3-(3-hydroxy-phenyl)propanoic acid hydroxylase	EC 1.14.13.127	fig|640131.64.peg.2385	2442375_2444039	2442375	2444039
			3-carboxyethylcatechol 2,3-dioxygenase	EC 1.13.11.16	fig|640131.64.peg.2386	2444041_2444985	2444041	2444985
			2-hydroxy-6-ketonona-2,4-dienedioic acid hydrolase	EC 3.7.1.-	fig|640131.64.peg.2387	2445003_2445869	2445003	2445869
			4-hydroxy-2-oxovalerate aldolase	EC 4.1.3.39	fig|640131.64.peg.2390	2447626_2448642	2447626	2448642
			Benzyl alcohol dehydrogenase	EC 1.1.1.90	fig|640131.64.peg.2624	2675022_2673934	2675022	2673934
			2,4-dihydroxyhept-2-ene-1,7-dioic acid aldolase	EC 4.1.2.52	fig|640131.64.peg.4841	4960849_4961640	4960849	4961640
			Acetaldehyde dehydrogenase, acetylating	EC 1.2.1.10	fig|640131.64.peg.1403	1446620_1448023	1446620	1448023
					fig|640131.64.peg.2302	2361496_2358821	2361496	2358821
					fig|640131.64.peg.2389	2446679_2447629	2446679	2447629
					fig|640131.64.peg.4886	5008132_5009733	5008132	5009733
			Mhp operon transcriptional activator	-	fig|640131.64.peg.2384	2442197_2441385	2442197	2441385
		Salicylate and Gentisate Catabolism/Gentisate Degradation	Fumarylacetoacetate hydrolase family protein	EC 3.7.1.2	fig|640131.64.peg.1942	1979165_1979866	1979165	1979866
			FIG094199: Fumarylacetoacetate hydrolase		fig|640131.64.peg.2170	2220223_2220882	2220223	2220882
			4-hydroxybenzoyl-CoA thioesterase family active site	EC 3.1.2.23	fig|640131.64.peg.4359	4446671_4446270	4446671	4446270
			2-polyprenyl-6-methoxyphenol hydroxylase	EC 1.14.13.240	fig|640131.64.peg.849	862986_864164	862986	864164
	Metabolism of Aromatic Compounds - no subcategory	Aromatic Amin Catabolism	Monoamine oxidase	EC 1.4.3.4	fig|640131.64.peg.3181	3221362_3223629	3221362	3223629
			Phenylacetaldehyde dehydrogenase	EC 1.2.1.39	fig|640131.64.peg.3195	3237134_3235635	3237134	3235635
			Aldehyde dehydrogenase	EC 1.2.1.3	fig|640131.64.peg.1403	1446620_1448023	1446620	1448023
					fig|640131.64.peg.3136	3173374_3171935	3173374	3171935
					fig|640131.64.peg.3718	3753277_3754764	3753277	3754764
					fig|640131.64.peg.4209	4299582_4298098	4299582	4298098
					fig|640131.64.peg.4827	4949311_4947707	4949311	4947707
					fig|640131.64.peg.1205	1222444_1223964	1222444	1223964
			Nitrilotriacetate monooxygenase component B	EC 1.14.14.10	fig|640131.64.peg.3908	3974167_3974781	3974167	3974781
	Matabolism of Fragments	Lignin Degradation Fragments	Protocatechuate 4,5-dioxygenase beta chain	EC 1.13.11.8	fig|640131.64.peg.92	95037_96299	95037	96299
			Transcriptional regulator ligR, LysR family	-	fig|640131.64.peg.93	97522_96296	97522	96296
			4-oxalomesaconate hydratase	EC 4.2.1.83	fig|640131.64.peg.94	97650_98390	97650	98390
			4-carboxy-4-hydroxy-2-oxoadipate aldolase	EC 4.1.3.17	fig|640131.64.peg.95	98387_99100	98387	99100
			Flavodoxin 1 electron transferase (fldA protein)	-	fig|640131.64.peg.96	99101_100186	99101	100186
			3-hydroxyisobutyrate dehydrogenase family protein	EC 1.1.1.31	fig|640131.64.peg.97	100189_101052	100189	101052
	ENZYME CLASS	KEYWORD	ROLE	EC NUMBER	FEATURE_ID	LOCATION
INTRACELLULAR ENZYMES (NOT PRESENT IN SUBSYSTEMS)	Oxidoreductase	Peroxidase	Catalase KatE-intracellular protease	EC 1.11.1.6	fig|640131.64.peg.3385	3432850_3435108	3432850	3435108
			Manganese catalase		fig|640131.64.peg.3513	3555084_3554197	3555084	3554197
			Glutathione peroxidase	EC 1.11.1.9	fig|640131.64.peg.2335	2392703_2393254	2392703	2393254
					fig|640131.64.peg.3431	3482436_3482918	3482436	3482918
			Thiol peroxidase, Bcp-type	EC 1.11.1.15	fig|640131.64.peg.1378	1419901_1419431	1419901	1419431
			Thiol peroxidase, Tpx-type		fig|640131.64.peg.3295	3344268_3344774	3344268	3344774
			Alkyl hydroperoxide reductase protein C		fig|640131.64.peg.4084	4159596_4159033	4159596	4159033
			Alkyl hydroperoxide reductase subunit C-like protein		fig|640131.64.peg.4412	4498097_4498699	4498097	4498699
			Alkyl hydroperoxide reductase protein F		fig|640131.64.peg.4083	4158844_4157279	4158844	4157279
			Peroxiredoxin OsmC		fig|640131.64.peg.2748	2785789_2786220	2785789	2786220
		Dehydrogenase	D-lactate dehydrogenase	EC 1.1.1.28	fig|640131.64.peg.1746	1766457_1764712	1766457	1764712
					fig|640131.64.peg.3201	3242280_3243269	3242280	3243269
			Gluconate 2-dehydrogenase, membrane-bound, gamma subunit	EC 1.1.99.3	fig|640131.64.peg.2443	2508171_2508926	2508171	2508926
			Gluconate 2-dehydrogenase, membrane-bound, cytochrome c		fig|640131.64.peg.2445	2510727_2512064	2510727	2512064
			NAD(P)H dehydrogenase (quinone) 2	EC 1.6.5.2	fig|640131.64.peg.5031	5174935_5175783	5174935	5175783
			S-(hydroxymethyl)glutathione dehydrogenase	EC 1.1.1.284	fig|640131.64.peg.2616	2664436_2665554	2664436	2665554
			Succinate-semialdehyde dehydrogenase [NAD(P)+]	EC 1.2.1.16	fig|640131.64.peg.3724	3761557_3763005	3761557	3763005
					fig|640131.64.peg.4510	4600026_4601474	4600026	4601474
			3-oxo-5,6-dehydrosuberyl-CoA semialdehyde dehydrogenase/ 2-oxepin-2(3H)-ylideneacetyl-CoA hydrolase	EC 1.2.1.91/EC 3.3.2.12	fig|640131.64.peg.3179	3218676_3220721	3218676	3220721
			Pyruvate-flavodoxin oxidoreductase	EC 1.2.7.1	fig|640131.64.peg.1866	1903184_1906699	1903184	1906699
					fig|640131.64.peg.3204	3244504_3248031	3244504	3248031
		Reductase	Ferredoxin--NADP(+) reductase	EC 1.18.1.2	fig|640131.64.peg.143	150390_149644	150390	149644
			Flavodoxin reductases (ferredoxin-NADPH reductases) family 1		fig|640131.64.peg.112	116537_117166	116537	117166
					fig|640131.64.peg.3768	3810188_3811297	3810188	3811297
			Glutathione reductase	EC 1.8.1.7	fig|640131.64.peg.292	321847_320495	321847	320495
			Thioredoxin reductase	EC 1.8.1.9	fig|640131.64.peg.3818	3873878_3874873	3873878	3874873
			Glutaredoxin-like protein NrdH, required for reduction of Ribonucleotide reductase class Ib	-	fig|640131.64.peg.1189	1211132_1210887	1211132	1210887
			FIG138056: a glutathione-dependent thiol reductase		fig|640131.64.peg.1388	1429021_1428668	1429021	1428668
			Tas protein, an NADP(H)-dependent aldo-keto reductase		fig|640131.64.peg.956	971430_970390	971430	970390
			Putative oxidoreductase YeaE, aldo/keto reductase family		fig|640131.64.peg.3426	3477140_3476256	3477140	3476256
			Aldo/keto reductase, SCO4109 family		fig|640131.64.peg.4221	4310650_4309697	4310650	4309697
			NADPH dependent aldo-keto reductase => YajO		fig|640131.64.peg.4394	4483369_4484343	4483369	4484343
			Oxidoreductase, aldo/keto reductase family		fig|640131.64.peg.3153	3194010_3193012	3194010	3193012
					fig|640131.64.peg.3275	3325074_3324205	3325074	3324205
			NAD(P)H oxidoreductase YrkL@ Putative NADPH-quinone reductase@ Flavodoxin 2		fig|640131.64.peg.4879	5003912_5004694	5003912	5004694
			NADPH:quinone reductase and related Zn-dependent oxidoreductases		fig|640131.64.peg.2529	2588227_2589219	2588227	2589219
			Quinone oxidoreductase	EC 1.6.5.5	fig|640131.64.peg.3412	3461907_3460927	3461907	3460927
					fig|640131.64.peg.5200	5347105_5348088	5347105	5348088
		Monooxygenase	1,2-phenylacetyl-CoA epoxidase, subunit E	EC 1.14.13.149	fig|640131.64.peg.3173	3215881_3214811	3215881	3214811
			1,2-phenylacetyl-CoA epoxidase, subunit D		fig|640131.64.peg.3174	3216386_3215889	3216386	3215889
			1,2-phenylacetyl-CoA epoxidase, subunit C		fig|640131.64.peg.3175	3217153_3216398	3217153	3216398
			1,2-phenylacetyl-CoA epoxidase, subunit B		fig|640131.64.peg.3176	3217448_3217161	3217448	3217161
			1,2-phenylacetyl-CoA epoxidase, subunit A		fig|640131.64.peg.3177	3218389_3217460	3218389	3217460
			Luciferase-like monooxygenase YhbW	-	fig|640131.64.peg.596	621267_620260	621267	620260
					fig|640131.64.peg.2674	2717978_2718985	2717978	2718985
			Putative monooxygenase		fig|640131.64.peg.3187	3229020_3227761	3229020	3227761
			Nitrilotriacetate monooxygenase component A	EC 1.14.14.10	fig|640131.64.peg.2026	2056535_2057866	2056535	2057866
					fig|640131.64.peg.2201	2253958_2252627	2253958	2252627
					fig|640131.64.peg.2676	2720121_2721434	2720121	2721434
		Dioxygenase	Gallate dioxygenase	EC 1.13.11.57	fig|640131.64.peg.92	95037_96299	95037	96299
			4-hydroxyphenylpyruvate dioxygenase	EC 1.13.11.27	fig|640131.64.peg.2377	2433608_2435461	2433608	2435461
	Transferase	Acetyltransferase	Acetyl-CoA acetyltransferase/3-oxoadipyl-CoA thiolase	EC 2.3.1.9/EC 2.3.1.174	fig|640131.64.peg.3093	3131444_3130242	3131444	3130242
		Siderophore	2,3-dihydroxybenzoate-AMP ligase	EC 2.7.7.58	fig|640131.64.peg.2034	2071173_2069596	2071173	2069596
					fig|640131.64.peg.4125	4204245_4202638	4204245	4202638
		Transaminase	Aspartate aminotransferase (AspB-4)	EC 2.6.1.1	fig|640131.64.peg.788	801918_803099	801918	803099
			Aspartate aminotransferase		fig|640131.64.peg.2027	2057888_2059099	2057888	2059099
					fig|640131.64.peg.3472	3520509_3521717	3520509	3521717
					fig|640131.64.peg.3780	3825176_3826366	3825176	3826366
			Histidinol-phosphate aminotransferase	EC 2.6.1.9	fig|640131.64.peg.1839	1875560_1874499	1875560	1874499
			Biosynthetic Aromatic amino acid aminotransferase alpha	EC 2.6.1.57	fig|640131.64.peg.3219	3261210_3262409	3261210	3262409
					fig|640131.64.peg.5197	5344232_5343039	5344232	5343039
			Gamma-aminobutyrate:alpha-ketoglutarate aminotransferase	EC 2.6.1.19	fig|640131.64.peg.335	365213_366478	365213	366478
					fig|640131.64.peg.4511	4601487_4602770	4601487	4602770
			Acetylornithine aminotransferase@N-succinyl-L,L-diaminopimelate aminotransferase	EC 2.6.1.11/EC 2.6.1.17	fig|640131.64.peg.418	456735_457955	456735	457955
		Aryltransferase	2-keto-3-deoxy-D-arabino-heptulosonate-7-phosphate synthase I alpha	EC 2.5.1.54	fig|640131.64.peg.1277	1302905_1303975	1302905	1303975
					fig|640131.64.peg.1651	1655928_1656731	1655928	1656731
					fig|640131.64.peg.2267	2321698_2322552	2320450	2320842
					fig|640131.64.peg.2340	2397612_2396470	2397612	2396470
					fig|640131.64.peg.3984	4052427_4051375	4052427	4051375
			4-hydroxybenzoate polyprenyltransferase	EC 2.5.1.39	fig|640131.64.peg.5211	5357506_5356640	5357506	5356640
	Lyase	Decarboxylase	Phenolic acid decarboxylase	EC 4.1.1.-	fig|640131.64.peg.312	341711_342217	341711	342217
			4-carboxymuconolactone decarboxylase domain/alkylhydroperoxidase AhpD family core domain protein	EC 4.1.1.44	fig|640131.64.peg.1190	1211747_1211316	1211747	1211316
		Carbon-oxygen	3-dehydroquinate synthase	EC 4.2.3.4	fig|640131.64.peg.403	441302_442396	441302	442396
		Carbon-carbon	3-polyprenyl-4-hydroxybenzoate carboxy-lyase	EC 4.1.1.98	fig|640131.64.peg.5288	5455569_5454100	5455569	5454100
			Pyruvate decarboxylase/Alpha-keto-acid decarboxylase	EC 4.1.1.1/EC 4.1.1.-	fig|640131.64.peg.1448	1491336_1492997	1491336	1492997
		Aldolase	Autoinducer 2 (AI-2) aldolase LsrF	EC 4.2.1.-	fig|640131.64.peg.663	685285_686172	685285	686172
		Hydratase	2,3-dehydroadipyl-CoA hydratase	EC 4.2.1.17	fig|640131.64.peg.3172	3214814_3214047	3214814	3214047
			Enoyl-CoA hydratase/3-hydroxyacyl-CoA dehydrogenase/3-hydroxybutyryl-CoA epimerase	EC 4.2.1.17/EC 1.1.1.35//EC 5.1.2.3	fig|640131.64.peg.1567	1575140_1577284	1575140	1577284
					fig|640131.64.peg.5285	5449874_5452063	5449874	5452063
	Hydrolase	Peptidase	Gamma-glutamyltranspeptidase/Glutathione hydrolase	EC 2.3.2.2/EC 3.4.19.13	fig|640131.64.peg.353	382007_383752	382007	383752
					fig|640131.64.peg.2823	2871914_2870328	2871914	2870328
		Thioester	Hydroxyacylglutathione hydrolase (Glyoxalase II)	EC 3.1.2.6	fig|640131.64.peg.4540	4629379_4630134	4629379	4630134
			S-formylglutathione hydrolase	EC 3.1.2.12	fig|640131.64.peg.1721	1739338_1738505	1739338	1738505
			Acyl-CoA thioesterase I, II, YciA	EC 3.1.2.-	fig|640131.64.peg.3378	3427439_3427804	3427439	3427804
					fig|640131.64.peg.3996	4063187_4062783	4063187	4062783
					fig|640131.64.peg.4289	4375027_4375653	4375027	4375653
					fig|640131.64.peg.4348	4434670_4435533	4434670	4435533
		Aminohydrolase	Aliphatic amidase AmiE	EC 3.5.1.4	fig|640131.64.peg.4075	4151937_4151149	4151937	4151149
					fig|640131.64.peg.4532	4623356_4624141	4623356	4624141
	Redox	Redox	Thioredoxin	-	fig|640131.64.peg.5340	5510438_5510109	5510438	5510109
			Thioredoxin 2		fig|640131.64.peg.1291	1326361_1325936	1326361	1325936
			FIG000875: Thioredoxin domain-containing protein EC-YbbN		fig|640131.64.peg.4291	4376511_4377365	4376511	4377365
			Glutaredoxin 3 (Grx3)		fig|640131.64.peg.192	199782_200033	199782	200033
			Monothiol glutaredoxin GrxD		fig|640131.64.peg.2575	2630110_2630457	2630110	2630457
			Glutaredoxin 1		fig|640131.64.peg.3859	3917833_3918096	3917833	3918096
			Flavodoxin 2		fig|640131.64.peg.866	881367_880846	881367	880846
			Flavodoxin 1		fig|640131.64.peg.1850	1888613_1889143	1888613	1889143
					fig|640131.64.peg.4030	4099718_4100248	4099718	4100248
	Isomerase	Intramolecular oxidoreductases	1,2-epoxyphenylacetyl-CoA isomerase	EC 5.3.3.18	fig|640131.64.peg.3171	3214044_3213256	3214044	3213256
	Ligase	Phenylacetate	Phenylacetate-coenzyme A ligase	EC 6.2.1.30	fig|640131.64.peg.3167	3210187_3208871	3210187	3208871
	Regulatory Protein	Phenylacetic acid	Phenylacetic acid degradation protein PaaY	-	fig|640131.64.peg.3165	3207835_3207239	3207835	3207239
			Phenylacetic acid degradation operon negative regulatory protein PaaX		fig|640131.64.peg.3166	3208780_3207845	3208780	3207845
		Transcriptional regulator	Transcriptional regulator, LysR family	-	fig|640131.64.peg.82	85860_84955	85860	84955
					fig|640131.64.peg.111	116441_115527	116441	115527
					fig|640131.64.peg.311	341613_340753	341613	340753
					fig|640131.64.peg.793	804815_805726	804815	805726
					fig|640131.64.peg.875	891202_892131	891202	892131
					fig|640131.64.peg.881	895379_896278	895379	896278
					fig|640131.64.peg.4032	4101120_4102046	4101120	4102046
					fig|640131.64.peg.2521	2581748_2580837	2581748	2580837
					fig|640131.64.peg.2503	2562463_2563362	2562463	2563362
					fig|640131.64.peg.4871	4997002_4997916	4997002	4997916
			Transcriptional regulator, GntR family domain		fig|640131.64.peg.1191	1211836_1213197	1211836	1213197
					fig|640131.64.peg.4173	4256154_4257617	4256154	4257617
					fig|640131.64.peg.4174	4258948_4257614	4258948	4257614
					fig|640131.64.peg.4324	4413880_4412423	4413880	4412423
					fig|640131.64.peg.4342	4430453_4431880	4430453	4431880
			Gallic acid utilization transcriptional regulator, LysR family		fig|640131.64.peg.93	97522_96296	97522	96296
			FrmR: Negative transcriptional regulator of formaldehyde detoxification operon		fig|640131.64.peg.2615	2664136_2664411	2664136	2664411
