# Supplementary material for: Complete genome reveals genetic repertoire and potential metabolic strategies involved in lignin degradation by environmental ligninolytic Klebsiella variicola P1CD1
Source: PLoS One. 2020 Dec 22;15(12):e0243739. doi: 10.1371/journal.pone.0243739 (PMC7755216; doi:10.1371/journal.pone.0243739)
Supplement: S2 Table — (XLSX) [file pone.0243739.s008.xlsx]

## Sheet: Similaridade_Genes
FIRST STAGE OF LIGNIN DEGRADATION
ACTIVITY	FEATURE_ID	EC NUMBER	LOCUS_TAG	PROTEIN_ID	GENE	IDENTITY	E-VALUE	SCORE	Specie
Alcohol dehydrogenase	fig|640131.64.peg.121	1.1.1.1	DTA24_RS00620	WP_022065263.1	yahK	99.4%	0.0	1.836	Klebsiella variicola
Glutathione S-transferase	fig|640131.64.peg.208	2.5.1.18	DTA24_RS01055	WP_004145238.1	yibF	1	4.8e-141	1.028	Klebsiella pneumoniae subsp. pneumoniae
Alcohol dehydrogenase	fig|640131.64.peg.290	1.1.1.1	DTA24_RS01495	WP_023323366.1	eutG_1	99.7%	0.0	2.01	Klebsiella pneumoniae
Glutathione S-transferase	fig|640131.64.peg.291	2.5.1.18	DTA24_RS01500	WP_012540364.1	gstB_1	1	1.4e-155	1.126	Klebsiella pneumoniae
Glutathione S-transferase, omega	fig|640131.64.peg.635	2.5.1.18	DTA24_RS03285	WP_016161864.1	yqjG	99.7%	0.0	1.769	Klebsiella variicola
Alcohol dehydrogenase	fig|640131.64.peg.775	1.1.1.1	DTA24_RS03990	WP_071583189.1	yqhD	99.7%	0.0	1.978	Klebsiella variicola
Glutathione S-transferase	fig|640131.64.peg.784	2.5.1.18	DTA24_RS04035	WP_008806496.1	yghU	1	0.0	1.545	Klebsiella variicola
Aldehyde dehydrogenase	fig|640131.64.peg.1205	1.2.1.3	DTA24_RS06205	WP_123836592.1	aldB	99.8%	0.0	2.63	Klebsiella variicola
Multicopper polyphenol oxidase: FIG00003370	fig|640131.64.peg.1284	1.10.3.2	DTA24_RS06610	WP_008806081.1	yfiH	1	0.0	1.305	Klebsiella variicola
Aldehyde dehydrogenase	fig|640131.64.peg.1403	1.2.1.3	DTA24_RS07220	WP_016161620.1	eutE	1	0.0	2.329	Klebsiella variicola
Predicted outer membrane lipoprotein YfeY, Encapsulating Protein for DyP	fig|640131.64.peg.1417	1.11.1.19	DTA24_RS07290	WP_008803863.1	yfeY	1	8e-139	1.011	Klebsiella pneumoniae
Predicted dye-decolorizing peroxidase (DyP), YfeX-like subgroup	fig|640131.64.peg.1418	1.11.1.19	DTA24_RS07295	WP_086512037.1	yfeX	99.3%	0.0	1.55	Klebsiella variicola
Glutathione S-transferase	fig|640131.64.peg.1604	2.5.1.18	DTA24_08310	WP_008803935.1	yfcG_1	1	1.1e-154	1.119	Klebsiella pneumoniae
Probable glutathione S-transferase, YfcF homolog	fig|640131.64.peg.1605	2.5.1.18	DTA24_RS08280	WP_022066032.1	yfcF	98.0%	2.9e-137	1.003	Klebsiella pneumoniae
Alcohol dehydrogenase	fig|640131.64.peg.2017	1.1.1.1	DTA24_RS10325	WP_123836808.1	qorA_1	99.7%	0.0	1.613	Klebsiella pneumoniae
Multicopper polyphenol oxidase: FIG00003370	fig|640131.64.peg.2392	1.10.3.2	DTA24_RS12210	WP_023297809.1	yfiH_1	1	3.5e-179	1.288	Klebsiella pneumoniae
Glutathione S-transferase	fig|640131.64.peg.2594	2.5.1.18	DTA24_RS13225	WP_012968047.1	gst	1	1.6e-143	1.044	Klebsiella pneumoniae
Alcohol dehydrogenase	fig|640131.64.peg.2549	1.1.1.1	DTA24_RS12995	WP_032733482.1	adhT	99.7%	0.0	1.739	Klebsiella pneumoniae
Glutathione S-transferase, theta	fig|640131.64.peg.2686	2.5.1.18	DTA24_RS13655	WP_064169266.1	gstB_2	1	3e-150	1.089	Klebsiella pneumoniae
Alcohol dehydrogenase	fig|640131.64.peg.2723	1.1.1.1	DTA24_RS13840	WP_002906221.1	adhP	1	0.0	1.727	Klebsiella pneumoniae subsp. ozaenae
Glutathione S-transferase	fig|640131.64.peg.2808	2.5.1.18	DTA24_RS14260	WP_043875246.1	gstB	1	2.1e-145	1.057	Klebsiella variicola
Alcohol dehydrogenase	fig|640131.64.peg.2973	1.1.1.1	DTA24_RS15075	WP_123836922.1	dhaT	99.2%	0.0	1.905	Klebsiella pneumoniae
Aldehyde dehydrogenase	fig|640131.64.peg.3136	1.2.1.3	DTA24_RS15890	WP_042947953.1	aldA	99.8%	0.0	2.434	Klebsiella variicola
Aldehyde dehydrogenase	fig|640131.64.peg.3718	1.2.1.3	DTA24_RS18800	WP_117114548.1	puuC	99.4%	0.0	2.552	Klebsiella pneumoniae
Glutathione S-transferase	fig|640131.64.peg.3869	2.5.1.18	DTA24_RS19560	WP_046622758.1	gstB_3	1	3.5e-155	1.122	Klebsiella pneumoniae
Probable glutathione s-transferase protein	fig|640131.64.peg.4147	2.5.1.18	DTA24_RS21040	WP_023287352.1	yibF_1	1	2.6e-140	1.023	Klebsiella pneumoniae
Aldehyde dehydrogenase	fig|640131.64.peg.4209	1.2.1.3	DTA24_RS21350	WP_012968765.1	feaB_2	100.0%	0.0	2.513	Klebsiella pneumoniae
Uncharacterized glutathione S-transferase-like protein	fig|640131.64.peg.4505	2.5.1.18	DTA24_RS22810	WP_044650055.1	gstB_2	97.2%	2.2e-151	1.098	Klebsiella pneumoniae
Blue copper oxidase CueO precursor (Multicopper oxidase CueO)	fig|640131.64.peg.4635	1.10.3.2	DTA24_RS23480	WP_008807402.1	cueO	1	0.0	2.829	Klebsiella pneumoniae
Alcohol dehydrogenase	fig|640131.64.peg.4820	1.1.1.1	DTA24_RS24450	WP_023339546.1	tdh_2	99.1%	0.0	1.761	Klebsiella pneumoniae
Aldehyde dehydrogenase	fig|640131.64.peg.4827	1.2.1.3	DTA24_RS24485	WP_038422081.1	aldH	99.3%	0.0	2.668	Klebsiella pneumoniae
Alcohol dehydrogenase	fig|640131.64.peg.4888	1.1.1.1	DTA24_RS24790	WP_123837099.1	adhE_4	99.0%	0.0	1.989	Klebsiella pneumoniae
Copper-binding protein	fig|640131.64.peg.4909	1.10.3.2	DTA24_RS24910	WP_038422771.1	cusF	94.7%	6.4e-72	556	Klebsiella quasipneumoniae
Alcohol dehydrogenase	fig|640131.64.peg.4951	1.1.1.1	DTA24_RS25135	WP_123837118.1	yjgB	99.7%	0.0	1.758	Klebsiella pneumoniae subsp. pneumoniae strain ATCC 700721
Glutathione S-transferase	fig|640131.64.peg.5168	2.5.1.18	DTA24_RS26270	WP_012543173.1	yfcG_2	99.5%	1.7e-160	1.16	Klebsiella pneumoniae
SECOND STAGE OF LIGNIN DEGRADATION - BENZOATE DEGRADATION
ACTIVITY	FEATURE_ID	EC NUMBER	LOCUS_TAG	PROTEIN_ID	GENE	IDENTITY	E-VALUE	SCORE	MICRORGANISMO
3-ketoacyl-CoA thiolase@Acetyl-CoA acetyltransferase	fig|640131.64.peg.930	2.3.1.16	DTA24_RS04765	WP_008806357.1	yqeF	99.7%	0.0	1.951	Klebsiella variicola
3-ketoacyl-CoA thiolase	fig|640131.64.peg.1566	2.3.1.16	DTA24_RS08090	WP_008803904.1	fadI	1	0.0	2.186	Klebsiella pneumoniae 342
3-ketoacyl-CoA thiolase@Acetyl-CoA acetyltransferase	fig|640131.64.peg.2479	2.3.1.16	DTA24_RS12655	WP_123836853.1	thlA_2	99.5%	0.0	1.961	Klebsiella pneumoniae
Muconate cycloisomerase	fig|640131.64.peg.2701	5.5.1.1	DTA24_RS13725	WP_023340223.1	catB	99.7%	0.0	1.861	Klebsiella pneumoniae
Muconolactone isomerase (Muconolactone Delta-isomerase)	fig|640131.64.peg.2702	5.3.3.4	DTA24_RS13730	WP_008804728.1	catC	1	2.8e-64	502	Klebsiella variicola
Catechol 1,2-dioxygenase	fig|640131.64.peg.2703	1.13.11.1	DTA24_RS13735	WP_008804729.1	catA	99.7%	0.0	1.635	Klebsiella variicola
Benzoate 1,2-dioxygenase alpha subunit ( (large subunit)	fig|640131.64.peg.2704	1.14.12.10	DTA24_RS13740	WP_123836883.1	benA	99.3%	0.0	2.461	Klebsiella variicola
Benzoate 1,2-dioxygenase beta subunit (small subunit)	fig|640131.64.peg.2705	1.14.12.10	DTA24_RS13745	WP_123836884.1	benB	99.4%	2.7e-120	883	Klebsiella variicola
Benzoate 1,2-dioxygenase, ferredoxin reductase component	fig|640131.64.peg.2706	1.14.12.10	DTA24_RS13750	WP_123836885.1	cbeC	99.7%	0.0	1.785	Klebsiella pneumoniae 342
1,2-dihydroxycyclohexa-3,5-diene-1-carboxylate dehydrogenase	fig|640131.64.peg.2707	1.3.1.25	DTA24_RS13755	WP_123837181.1	lvr	98.1%	1.2e-177	1.28	Klebsiella pneumoniae
Beta-ketoadipate enol-lactone hydrolase	fig|640131.64.peg.3091	3.1.1.24	DTA24_RS15660	WP_123836936.1	pcaD	99.6%	0.0	1.318	Klebsiella pneumoniae 342
3-oxoadipate CoA-transferase subunit B	fig|640131.64.peg.3094	2.8.3.6	DTA24_RS15675	WP_012541879.1	pcaJ	1	1.4e-157	1.14	Klebsiella pneumoniae 342
3-oxoadipate CoA-transferase subunit A	fig|640131.64.peg.3095	2.8.3.6	DTA24_RS15680	WP_008805054.1	pcaI	1	3.7e-160	1.159	Klebsiella pneumoniae 342
3-ketoacyl-CoA thiolase@Acetyl-CoA acetyltransferase	fig|640131.64.peg.3149	2.3.1.16	DTA24_RS15950	WP_039103271.1	thlA_3	99.5%	0.0	1.997	Klebsiella pneumoniae
3-oxoadipyl-CoA thiolase@3-oxo-5,6-dehydrosuberyl-CoA thiolase	fig|640131.64.peg.3168	2.3.1.174	DTA24_RS16045	WP_123836943.1	pcaF	99.3%	0.0	2.013	Klebsiella variicola
Muconate cycloisomerase	fig|640131.64.peg.3468	5.5.1.1	DTA24_RS17505	WP_115656043.1	ykfB	89.6%	0.0	1.688	Klebsiella oxytoca
3-ketoacyl-CoA thiolase	fig|640131.64.peg.5286	2.3.1.16	DTA24_RS26920	WP_043875960.1	fadA	1	0.0	1.963	Klebsiella variicola
SECOND STAGE OF LIGNIN DEGRADATION - 4-HIDROXYBENZOATE DEGRADATION
ACTIVITY	FEATURE_ID	EC NUMBER	LOCUS_TAG	PROTEIN_ID	GENE	IDENTITY	E-VALUE	SCORE	RELATED SPECIE
Protocatechuate 3,4-dioxygenase alpha chain	fig|640131.64.peg.2620	1.13.11.3	DTA24_RS13350	WP_072045454.1	pcaG	99.5%	3.9e-151	1.095	Klebsiella variicola
Protocatechuate 3,4-dioxygenase beta chain	fig|640131.64.peg.2621	1.13.11.3	DTA24_RS13355	WP_008804660.1	pcaH	1	0.0	1.337	Klebsiella pneumoniae 342
4-carboxymuconolactone decarboxylase	fig|640131.64.peg.3090	4.1.1.44	DTA24_RS15655	WP_008805049.1	pcaC	1	2.2e-90	680	Klebsiella pneumoniae 342
3-carboxy-cis,cis-muconate cycloisomerase	fig|640131.64.peg.3092	5.5.1.2	DTA24_RS15665	WP_043875363.1	pcaB	1	0.0	2.288	Klebsiella variicola
p-hydroxybenzoate hydroxylase	fig|640131.64.peg.4804	1.14.13.2	DTA24_RS24370	WP_022065581.1	pobA	99.7%	0.0	2.048	Klebsiella pneumoniae 342
SECOND STAGE OF LIGNIN DEGRADATION -AMINOBENZOATE DEGRADATION
ACTIVITY	FEATURE_ID	EC NUMBER	LOCUS_TAG	PROTEIN_ID	GENE	IDENTITY	E-VALUE	SCORE	RELATED SPECIE
Protocatechuate 4,5-dioxygenase beta chain/Gallate dioxygenase (EC 1.13.11.57)	fig|640131.64.peg.92	1.13.11.8/1.13.11.57	DTA24_RS00475	WP_008806772.1	ligB_1	1	0.0	2.223	Klebsiella pneumoniae
4-oxalomesaconate hydratase	fig|640131.64.peg.94	4.2.1.83	DTA24_RS00485	WP_008806774.1	galB	1	0.0	1.301	Klebsiella pneumoniae
4-carboxy-4-hydroxy-2-oxoadipate aldolase	fig|640131.64.peg.95	4.1.3.17	DTA24_RS00490	WP_023298375.1	ligK	99.6%	5.3e-169	1.219	Klebsiella pneumoniae 342
Autoinducer 2 (AI-2) aldolase LsrF	fig|640131.64.peg.663	4.2.1.-	DTA24_RS03425	WP_002917724.1	lsrF	1	0.0	1.522	Klebsiella pneumoniae subsp. pneumoniae ATCC 700721
FAD linked oxidase/Vanillyl-alcohol oxidase (AA4)	fig|640131.64.peg.2005	1.1.3.38	DTA24_RS10260	WP_050500304.1	orf73	46.4%	4.6e-137	1.059	Proteus vulgaris
2-hydroxy-6-ketonona-2,4-dienedioic acid hydrolase	fig|640131.64.peg.2387	3.7.1.-	DTA24_RS12185	WP_009486092.1	mhpC	1	0.0	1.516	Klebsiella variicola
Vanillate O-demethylase oxygenase	fig|640131.64.peg.2502	1.14.13.82	DTA24_RS12765	WP_123836859.1	ophA1_3	96.9%	0.0	1.621	Klebsiella pneumoniae
Vanillate O-demethylase oxygenase	fig|640131.64.peg.2938	1.14.13.82	DTA24_RS14895	WP_004148366.1	hpxD	1	0.0	1.897	Klebsiella variicola
Vanillate O-demethylase oxygenase	fig|640131.64.peg.2939	1.14.13.82	DTA24_RS14900	WP_110196818.1	vanB	1	0.0	1.709	Klebsiella variicola
5-carboxymethyl-2-hydroxymuconate delta-isomerase	fig|640131.64.peg.4839	5.3.3.10	DTA24_RS24545	WP_039102809.1	hpcD	99.2%	1.7e-86	654	Klebsiella pneumoniae 342
			SECOND STAGE OF LIGNIN DEGRADATION -TYROSINE METABOLISM
ACTIVITY	FEATURE_ID	EC NUMBER	LOCUS_TAG	PROTEIN_ID	GENE	IDENTITY	E-VALUE	SCORE	RELATED SPECIE
Aspartate aminotransferase (AspB-4)	fig|640131.64.peg.788	2.6.1.1	DTA24_RS04050	WP_012540551.1	lysN	99.7%	0.0	2.01	Klebsiella pneumoniae
Histidinol-phosphate aminotransferase	fig|640131.64.peg.1839	2.6.1.9	DTA24_RS09430	WP_032730780.1	hisC	1	0.0	1.793	Klebsiella pneumoniae
Aspartate aminotransferase	fig|640131.64.peg.2027	2.6.1.1	DTA24_RS10375	WP_060876548.1	aatB	99.3%	0.0	2.039	Klebsiella pneumoniae
3-(3-hydroxy-phenyl)propanoic acid hydroxylase (Bifunctional 3-(3-hydroxy-phenyl)propionate/3-hydroxycinnamic acid hydroxylase)	fig|640131.64.peg.2385	1.14.13.127	DTA24_RS12175	WP_123836840.1	mhpA	99.8%	0.0	2.905	Klebsiella pneumoniae 342
Biosynthetic Aromatic amino acid aminotransferase alpha	fig|640131.64.peg.3219	2.6.1.57	DTA24_RS16300	WP_012968380.1	tyrB_1	1	0.0	2.045	Klebsiella pneumoniae
Aspartate aminotransferase	fig|640131.64.peg.3472	2.6.1.1	DTA24_RS17525	WP_123836981.1	aatA	99.5%	0.0	2.049	Klebsiella pneumoniae 342
Succinate-semialdehyde dehydrogenase [NAD(P)+]	fig|640131.64.peg.3724	1.2.1.16	DTA24_RS18835	WP_086631554.1	gabD_1	99.2%	0.0	2.442	Klebsiella pneumoniae
Aspartate aminotransferase	fig|640131.64.peg.3780	2.6.1.1	DTA24_RS19115	WP_117112339.1	aspC	99.7%	0.0	2.037	Klebsiella pneumoniae
Succinate-semialdehyde dehydrogenase [NAD(P)+]	fig|640131.64.peg.4510	1.2.1.16	DTA24_RS22835	WP_048267472.1	gabD_2	99.8%	0.0	2.46	Klebsiella pneumoniae
5-carboxymethyl-2-oxo-hex-3- ene-1,7-dioate decarboxylase	fig|640131.64.peg.4835	4.1.1.68	DTA24_RS24525	WP_012969003.1	hpcE_2	1	1e-148	1.08	Klebsiella pneumoniae
2-hydroxyhepta-2,4-diene-1,7-dioate isomerase	fig|640131.64.peg.4836	5.3.3.-	DTA24_RS24530	WP_008807571.1	hpcE_1	1	0.0	1.328	Klebsiella pneumoniae
5-carboxymethyl-2-hydroxymuconate semialdehyde dehydrogenase	fig|640131.64.peg.4837	1.2.1.60	DTA24_RS24535	WP_023297017.1	hpaE	99.8%	0.0	2.531	Klebsiella pneumoniae 342
3,4-dihydroxyphenylacetate 2,3-dioxygenase	fig|640131.64.peg.4838	1.13.11.15	DTA24_RS24540	WP_002887492.1	hpcB	1	0.0	1.523	Klebsiella pneumoniae subsp. ozaenae
2,4-dihydroxyhept-2-ene-1,7-dioic acid aldolase	fig|640131.64.peg.4841	4.1.2.52	DTA24_RS24555	WP_012969004.1	hpcH	1	0.0	1.344	Klebsiella variicola
4-hydroxyphenylacetate 3-monooxygenase	fig|640131.64.peg.4844	1.14.14.9	DTA24_RS24570	WP_002887473.1	hpaB	1	0.0	2.765	Klebsiella pneumoniae subsp. pneumoniae ATCC 700721
Biosynthetic Aromatic amino acid aminotransferase alpha	fig|640131.64.peg.5197	2.6.1.57	DTA24_RS26405	WP_008807297.1	tyrB	1	0.0	2.037	Klebsiella pneumoniae 342
